# Supplementary material for: Heavy Atom Detergent/Lipid Combined X-ray Crystallography for Elucidating the Structure-Function Relationships of Membrane Proteins
Source: Membranes (Basel). 2021 Oct 27;11(11):823. doi: 10.3390/membranes11110823 (PMC8625833; doi:10.3390/membranes11110823)
Supplement: Supplementary file 1 [file membranes-11-00823-s001.zip]

Archive with 1 entries (1 files):
- membranes-1398756-supplementary.pdf
